# Supplementary material for: Effects of Whole-Grain and Sugar Content in Infant Cereals on Gut Microbiota at Weaning: A Randomized Trial
Source: Nutrients. 2021 Apr 28;13(5):1496. doi: 10.3390/nu13051496 (PMC8145071; doi:10.3390/nu13051496)
Supplement: Supplementary file 1 [file nutrients-13-01496-s001.zip]

Archive with 1 entries (1 files):
- nutrients-1176136-supplementary.pdf
